# Supplementary material for: Chromosome segregation fidelity requires microtubule polyglutamylation by the cancer downregulated enzyme TTLL11
Source: Nat Commun. 2022 Nov 21;13:7147. doi: 10.1038/s41467-022-34909-y (PMC9681853; doi:10.1038/s41467-022-34909-y)
Supplement: Supplementary file 11 — Source Data [file 41467_2022_34909_MOESM11_ESM.xlsx]

## Sheet: Fig. 1b
	polyE/tubulin (a.u.)			Statistical analysis Prism6
	Control	siTTLL11		Table Analyzed	PolyE
	0.529045	0.26773
	0.529458	0.288806		Column B	siTTLL11
	0.552388	0.329859		vs.	vs,
	0.553813	0.339096		Column A	Control
	0.559238	0.344292
	0.565705	0.34794		Unpaired t test
	0.568694	0.368601		P value	< 0,0001
	0.568865	0.380786		P value summary	****
	0.574369	0.384441		Significantly different? (P < 0.05)	Yes
	0.580466	0.386073		One- or two-tailed P value?	Two-tailed
	0.584476	0.386299		t, df	t=9,683 df=152
	0.587305	0.387367
	0.597912	0.387554		How big is the difference?
	0.600896	0.403312		Mean ± SEM of column A	0,8206 ± 0,01878 N=105
	0.609007	0.408722		Mean ± SEM of column B	0,5207 ± 0,02079 N=49
	0.613983	0.411678		Difference between means	-0,2998 ± 0,03097
	0.61402	0.41327		95% confidence interval	-0,3610 to -0,2387
	0.620955	0.419374		R squared	0.3815
	0.625679	0.432048
	0.630699	0.450696		F test to compare variances
	0.632995	0.463816		F,DFn, Dfd	1,750, 104, 48
	0.633726	0.485341		P value	0.0321
	0.644414	0.486061		P value summary	*
	0.66303	0.491203		Significantly different? (P < 0.05)	Yes
	0.667777	0.499579
	0.67003	0.525056
	0.670591	0.536881
	0.678399	0.551452
	0.685208	0.558128
	0.685392	0.565869
	0.695745	0.598239
	0.699262	0.603249
	0.704467	0.611752
	0.705083	0.61231
	0.717656	0.630208
	0.717789	0.634853
	0.721003	0.635717
	0.7245	0.637549
	0.725106	0.640179
	0.72799	0.647602
	0.736214	0.65415
	0.741627	0.656888
	0.74921	0.664107
	0.75217	0.697872
	0.757599	0.728342
	0.762792	0.741608
	0.765161	0.751323
	0.770264	0.770463
	0.775731	0.898877
	0.7774
	0.781387
	0.78321
	0.78429
	0.784595
	0.792792
	0.798052
	0.807865
	0.812694
	0.819508
	0.819768
	0.833091
	0.836546
	0.843731
	0.845988
	0.858566
	0.859976
	0.863305
	0.872925
	0.889672
	0.892063
	0.892181
	0.901029
	0.904306
	0.915412
	0.920647
	0.923124
	0.928448
	0.935127
	0.941924
	0.942414
	0.942976
	0.946269
	0.956343
	0.958069
	0.992425
	0.996919
	1.00461
	1.05057
	1.05454
	1.06174
	1.06275
	1.0782
	1.08097
	1.08146
	1.08682
	1.1038
	1.10631
	1.1103
	1.12907
	1.14677
	1.23166
	1.24708
	1.27017
	1.28531
	1.36691

## Sheet: Fig. 1c
	Dtyr/tubulin (a.u.)			Statistical analysis Prism6				Tyr/tubulin (a.u.)			Statistical analysis Prism6				Ac/tubulin (a.u.)			Statistical analysis Prism6
	Control	siTTLL11		Table Analyzed	Detyrosination			Control	siTTLL11		Table Analyzed	Tyrosination			Control	siTTLL11		Table Analyzed	Acetylation
	1.07472	2.1288						0.059	0.075						1.08157	1.00749
	1.81832	2.13287		Column B	siTTLL11			0.08	0.076		Column B	siTTLL11			1.14883	1.10712		Column B	siTTLL11
	1.98043	2.17589		vs.	vs,			0.082	0.078		vs.	vs,			1.15696	1.25981		vs.	vs,
	2.04184	2.18738		Column A	Control			0.085	0.079		Column A	Control			1.24411	1.3805		Column A	Control
	2.27198	2.22438						0.085	0.08						1.26813	1.3971
	2.36121	2.32176		Unpaired t test				0.091	0.081		Unpaired t test				1.39732	1.41149		Unpaired t test
	2.37209	2.40585		P value	0.0668			0.093	0.082		P value	0.066			1.49494	1.42313		P value	0.4935
	2.49254	2.47836		P value summary	ns			0.096	0.083		P value summary	ns			1.51088	1.44975		P value summary	ns
	2.58933	2.50865		Significantly different? (P < 0.05)	No			0.101	0.087		Significantly different? (P < 0.05)	No			1.52623	1.50584		Significantly different? (P < 0.05)	No
	2.60781	2.55001		One- or two-tailed P value?	Two-tailed			0.101	0.087		One- or two-tailed P value?	Two-tailed			1.61563	1.53913		One- or two-tailed P value?	Two-tailed
	2.64502	2.63874		t, df	t=1,855 df=92			0.104	0.087		t, df	t=1,870 df=64			1.66836	1.55754		t, df	t=0,6874 df=96
	2.65604	2.65835						0.106	0.088						1.74133	1.57093
	2.69976	2.78872		How big is the difference?				0.11	0.093		How big is the difference?				1.74428	1.59055		How big is the difference?
	2.7051	2.93441		Mean ± SEM of column A	3,019 ± 0,08909 N=55			0.111	0.094		Mean ± SEM of column A	0,1139 ± 0,004787 N=29			1.85934	1.65301		Mean ± SEM of column A	2,213 ± 0,1125 N=46
	2.75368	2.97452		Mean ± SEM of column B	3,305 ± 0,1331 N=39			0.113	0.094		Mean ± SEM of column B	0,1032 ± 0,003372 N=37			1.8654	1.66005		Mean ± SEM of column B	2,115 ± 0,09041 N=52
	2.80312	2.99529		Difference between means	0,2858 ± 0,1541			0.115	0.095		Difference between means	-0,01065 ± 0,005695			1.87247	1.70223		Difference between means	-0,09825 ± 0,1429
	2.82393	3.01943		95% confidence interval	-0,02022 to 0,5918			0.118	0.096		95% confidence interval	-0,02203 to 0,0007246			1.95207	1.71785		95% confidence interval	-0,3820 to 0,1855
	2.82518	3.10728		R squared	0.03605			0.118	0.098		R squared	0.05183			1.95411	1.74654		R squared	0.004897
	2.84811	3.23506						0.118	0.099						1.95843	1.75853
	2.85095	3.34296		F test to compare variances				0.12	0.101		F test to compare variances				1.97234	1.76425		F test to compare variances
	2.85293	3.43651		F,DFn, Dfd	1,583, 38, 54			0.123	0.102		F,DFn, Dfd	1,579, 28, 36			1.99126	1.78421		F,DFn, Dfd	1,369, 45, 51
	2.86064	3.4461		P value	0.1195			0.132	0.103		P value	0.1957			2.04789	1.84418		P value	0.2764
	2.86981	3.4581		P value summary	ns			0.137	0.109		P value summary	ns			2.08054	1.85117		P value summary	ns
	2.87211	3.59443		Significantly different? (P < 0.05)	No			0.141	0.11		Significantly different? (P < 0.05)	No			2.15162	1.86736		Significantly different? (P < 0.05)	No
	2.89174	3.63116						0.142	0.112						2.15292	1.89367
	2.90202	3.64487						0.146	0.114						2.15904	1.92759
	2.90207	3.65769						0.15	0.115						2.16105	1.9489
	2.91292	3.68199						0.152	0.117						2.17136	1.99127
	2.92592	3.79347						0.174	0.118						2.27491	2.00852
	2.96782	3.85823							0.124						2.30826	2.01326
	2.98556	3.9035							0.124						2.32622	2.01576
	2.98725	4.02412							0.125						2.35257	2.01704
	3.01217	4.13595							0.128						2.36748	2.07147
	3.01787	4.23976							0.128						2.38685	2.21067
	3.04618	4.28364							0.136						2.43681	2.36873
	3.19644	4.38042							0.15						2.5224	2.52113
	3.20369	4.41976							0.152						2.66461	2.55941
	3.2491	5.20379
	3.26306	5.29774
	3.27057
	3.27885
	3.31338
	3.32446
	3.32896
	3.35828
	3.41329
	3.48281
	3.54757
	3.56874
	3.86486
	4.04392
	4.13132
	4.19134
	4.53815
	5.26685

## Sheet: Fig. 1d
	Frequency (%)					Statistical analysis Prism6
	Control	siTTLL11				Table Analyzed	Mitotic Index
Exp I	4.71	4.32
Exp II	5.29	4.65				Chi-square
Exp III	4.4	4.78				Chi-square, df	0,1340, 1
						z	0.366
	Raw counts					P value	0.7144
	Control		siTTLL11			P value summary	ns
	interphase	mitotic	interphase	mitotic		One- or two-tailed	Two-tailed
Exp I	953	47	957	43		Statistically significant? (alpha<0.05)	No
Exp II	947	53	953	47
Exp III	956	44	952	48		Data analyzed	Control	siTTLL11	Total
						interphase	2856	2862	5718
						mitosis	144	138	282
						Total	3000	3000	6000

## Sheet: Fig. 1e
	Frequency (%)					Statistical analysis Prism6
	Control	siTTLL11				Table Analyzed	Lagging HeLa
Exp I	7.8	26.7
Exp II	6.9	30.8				P value and statistical significance
Exp III	11.1	19.1				Test	Chi-square
						Chi-square, df	37.55, 1
	Raw counts					z	6.128
	Control		siTTLL11			P value	<0.0001
	No lagging	Lagging	No Lagging	Lagging		P value summary	****
Exp I	118	10	77	28		One- or two-sided	Two-sided
Exp II	111	6	74	33		Statistically significant (P < 0.05)?	Yes
Exp III	120	15	119	28
						Data analyzed	No lagging	Lagging	Total
						Control	349	31	380
						siTTLL11	270	89	359
						Total	619	120	739
						Percentage of row total	No lagging	Lagging
						Control	91.84%	8.16%
						siTTLL11	75.21%	24.79%
						Percentage of column total	No lagging	Lagging
						Control	56.38%	25.83%
						siTTLL11	43.62%	74.17%
						Percentage of grand total	No lagging	Lagging
						Control	47.23%	4.19%
						siTTLL11	36.54%	12.04%

## Sheet: Fig. 2e
	Raw counts					Statistical analysis Prism9
	WT	-TTLL11	-TTLL11 +rescue	-TTLL11 +TTLL11 E466G		Table Analyzed
No defects	25	8	20	7
Mild	0	20	26	20		Chi-square
Severe	0	34	9	29		Chi-square, df	28,28, 2
						P value	< 0,0001
						P value summary	****
						One- or two-tailed	NA
						Statistically significant? (alpha<0.05)	Yes
						Data analyzed	WT
							-TTLL11 +rescue
						Table Analyzed
						Chi-square
						Chi-square, df	0,1588, 2
						P value	0.9237
						P value summary	ns
						One- or two-tailed	NA
						Statistically significant? (alpha<0.05)	No
						Data analyzed	-TTLL11
							-TTLL11 +TTLL11 E466G
						Table Analyzed
						Chi-square
						Chi-square, df	20,11, 2
						P value	< 0,0001
						P value summary	****
						One- or two-tailed	NA
						Statistically significant? (alpha<0.05)	Yes
						Data analyzed	-TTLL11
							-TTLL11 +rescue
						Table Analyzed	Data 1
						Chi-square
						Chi-square, df	17,56, 2
						P value	0.0002
						P value summary	***
						One- or two-tailed	NA
						Statistically significant? (alpha<0.05)	Yes
						Data analyzed	-TTLL11 +rescue
							-TTLL11 +TTLL11 E466G

## Sheet: Fig. 2g
	polyE/tubulin (a.u.)			Statistical analysis Prism6
	Control	siTTLL11		Table Analyzed	PolyE zebrafish
	0.739702	0.535749
	0.788916	0.552048		Column B	MO-1
	0.800116	0.580276		vs.	vs,
	0.862202	0.588606		Column A	Control
	0.868228	0.611139
	0.973913	0.627135		Unpaired t test
	1.07919	0.639418		P value	0.0006
	1.08017	0.646791		P value summary	***
	1.10123	0.658146		Significantly different (P < 0.05)?	Yes
	1.1272	0.767968		One- or two-tailed P value?	Two-tailed
	1.15205	0.842029		t, df	t=3,738, df=38
	1.17308	0.885479
	1.18013	0.999572		How big is the difference?
	1.20214	1.01365		Mean of column A	1.146
	1.23263	1.03691		Mean of column B	0.8388
	1.37977	1.08072		Difference between means (B - A) ± SEM	-0,3074 ± 0,08224
	1.39156	1.08102		95% confidence interval	-0,4739 to -0,1409
	1.42743	1.15017		R squared (eta squared)	0.2688
	1.5611	1.23849
	1.80363	1.24128		F test to compare variances
				F, DFn, Dfd	1,239, 19, 19
				P value	0.6455
				P value summary	ns
				Significantly different (P < 0.05)?	No
				Data analyzed
				Sample size, column A	20
				Sample size, column B	20

## Sheet: Fig. 3b
		Raw counts - sum of the three experiments					Statistical analysis Prism6
		WT	MO-1	MO-1 + WT	MO-1 + E466G		Table Analyzed
	Normal	38	22	34	17
	Lagging	3	24	5	14		Chi-square
							Chi-square, df	20,38, 1
		Frequency (%)					z	4.514
		WT	MO-1	MO-1 + WT	MO-1 + E466G		P value	< 0,0001
Exp. I	Normal	100	53.8	100	83.3		P value summary	****
	Lagging	0	46.2	0	16.7		One- or two-tailed	Two-tailed
Exp. II	Normal	82.4	46.5	83.3	53.3		Statistically significant? (alpha<0.05)	Yes
	Lagging	17.6	54.5	16.7	46.6
Exp. III	Normal	100	53.4	82.8	40		Data analyzed	Control	MO-1	Total
	Lagging	0	46.6	17.2	60		Normal	38	22	60
							Lagging	3	24	27
							Total	41	46	87
							Table Analyzed	Data 1
							Chi-square
							Chi-square, df	9,135, 1
							z	3.022
							P value	0.0025
							P value summary	**
							One- or two-tailed	Two-tailed
							Statistically significant? (alpha<0.05)	Yes
							Data analyzed	MO-1 + WT	MO-1 + E466G	Total
							Normal	34	17	51
							Lagging	5	14	19
							Total	39	31	70
							Table Analyzed
							Chi-square
							Chi-square, df	0,6726, 1
							z	0.8201
							P value	0.4121
							P value summary	ns
							One- or two-tailed	Two-tailed
							Statistically significant? (alpha<0.05)	No
							Data analyzed	Control	MO-1 + WT	Total
							Table Analyzed
							Chi-square
							Chi-square, df	0,3644, 1
							z	0.6036
							P value	0.5461
							P value summary	ns
							One- or two-tailed	Two-tailed
							Statistically significant? (alpha<0.05)	No
							Data analyzed	MO-1	MO-1 + E466G	Total
							Normal	22	17	39
							Lagging	24	14	38
							Total	46	31	77

## Sheet: Fig. 3e
		Raw counts			Statistical analysis Prism6
		WT	MO-1		Table Analyzed	Zebrafish micronucleated cells
	Normal cell nucleus	20	3
	Micronuleated cells	0	19		P value and statistical significance
					Test	Chi-square
					Chi-square, df	31.54, 1
					z	5.616
					P value	<0.0001
					P value summary	****
					One- or two-sided	Two-sided
					Statistically significant (P < 0.05)?	Yes
					Data analyzed	Normal cell nucleus	Micronuleated cells	Total
					Control	20	3	23
					MO-1	0	19	19
					Total	20	22	42
					Percentage of row total	Normal cell nucleus	Micronuleated cells
					Control	86.96%	13.04%
					MO-1	0.00%	100.00%
					Percentage of column total	Normal cell nucleus	Micronuleated cells
					Control	100.00%	13.64%
					MO-1	0.00%	86.36%
					Percentage of grand total	Normal cell nucleus	Micronuleated cells
					Control	47.62%	7.14%
					MO-1	0.00%	45.24%

## Sheet: Fig. 5c
	polyE/tubulin (a.u.)
	RPE	RPE siTTLL11	HT-29	HCT-116	MDA-MD-231	MDA-MD-468	U2OS
	1.47971	0.68015	0.447587	0.410753	0.16459	0.409045	0.240552
	0.938229	0.876153	0.251524	0.0708726	0.271345	0.353253	0.259929
	1.14153	1.11567	0.100181	0.291921	1.10271	0.64984	0.479362
	1.02437	0.713232	0.231078	0.171647	0.278554	0.449187	0.400204
	1.29549	0.480695	0.150365	0.705847	0.895651	0.192949	0.540505
	2.80884	0.347105	0.346939	0.606064	0.579154	0.495119	0.288125
	3.23695	-0.0854151	0.496645	0.924565	0.20604	0.562777	0.19965
	2.55271	0.627523	0.130125	0.577463	0.766559	0.355671	0.432515
	1.59999	0.771427	0.120148	0.533226	0.608116	0.503772	0.309903
	1.058	0.271393	0.412927	0.410753	0.450707	0.49055	0.229881
	1.058	0.274581	0.0491738	0.736447		0.13986	0.361126
	1.165	0.458188	0.465218	0.438626			0.601589
	1.508	0.350031	0.0923803	0.481856			0.438583
	1.169	0.723563	0.00351997	0.372037			0.405119
	1.964	0.39024	0.000569173	0.443684			0.570478
		0.575754		0.203375			0.312752
		1.09856		0.0582769			0.169267
		1.1947		0.0212657
		0.868823		0.0973212
		0.650083		0.296294
				0.302393
				0.120107
				0.546174
				0.108651
				0.166727
				0.223775
				0.0758091
				0.126987
				0.312196
				0.157897
				0.0668128
				0.193912
				0.752743
				0.708744
				0.43273
				0.298723
				0.00971687
				0.839994
				0.52335
				0.682857
				0.322183
Average	1.59999	0.619123	0.219892	0.36158	0.532342	0.418366	0.367032
Median	1.29549	0.638803	0.150365	0.312196	0.514931	0.449187	0.361126
STD	0.719063	0.321638	0.173338	0.247735	0.316404	0.151795	0.131566

## Sheet: Fig. 7a
	Length (um)			Statistical analysis Prism6			Width (um)			Statistical analysis Prism6
	Control	siTTLL11		Table Analyzed	Length		Control	siTTLL11		Table Analyzed	Width
	8.9	10.4					8.195	8.564
	10.3	12.9		Column B	siTTLL11		7.883	8.362		Column B	siTTLL11
	9.1	11.8		vs.	vs.		7.843	8.508		vs.	vs.
	7.7	10.4		Column A	Control		8.072	8.074		Column A	Control
	9.2	11.1					8.569	7.322
	9	9.8		Unpaired t test			8.785	7.571		Unpaired t test
	8.5	10.2		P value	<0.0001		7.883	8.928		P value	<0.0001
	8	11.7		P value summary	****		9.14	8.476		P value summary	****
	9.4	11.4		Significantly different (P < 0.05)?	Yes		8.007	7.774		Significantly different (P < 0.05)?	Yes
	8.9	10.8		One- or two-tailed P value?	Two-tailed		7.885	7.294		One- or two-tailed P value?	Two-tailed
	9.1	10		t, df	t=8.292, df=98		8.219	7.408		t, df	t=4.257, df=92
	9.1	11.5					7.992	7.461
	9.4	10.9		How big is the difference?			8.183	8.192		How big is the difference?
	8.4	11		Mean of column A	9.235		7.64	7.66		Mean of column A	7.928
	8.9	10.6		Mean of column B	10.72		8.213	8.238		Mean of column B	8.547
	8.3	10.2		Difference between means (B - A) ± SEM	1.481 ± 0.1786		7.733	7.007		Difference between means (B - A) ± SEM	0.6187 ± 0.1454
	8.4	10.4		95% confidence interval	1.127 to 1.835		6.982	8.373		95% confidence interval	0.3300 to 0.9074
	8.5	10		R squared (eta squared)	0.4123		7.722	8.794		R squared (eta squared)	0.1645
	9.6	11.6					8.266	8.134
	9.1	11.3		F test to compare variances			8.988	9.12		F test to compare variances
	9.3	10.1		F, DFn, Dfd	1.629, 54, 44		6.753	7.874		F, DFn, Dfd	2.329, 46, 46
	9.9	11.6		P value	0.0971		7.386	8.77		P value	0.0049
	8.1	10.8		P value summary	ns		8.864	7.746		P value summary	**
	8.1	9.4		Significantly different (P < 0.05)?	No		8.364	7.885		Significantly different (P < 0.05)?	Yes
	8.1	10.9					6.593	8.779
	8.6	10.3		Data analyzed			8.085	9.383		Data analyzed
	7.9	10.4		Sample size, column A	55		6.95	10.645		Sample size, column A	47
	11	10.7		Sample size, column B	45		7.909	7.616		Sample size, column B	47
	9.1	10.4					7.5	8.246
	9.2	11.2					7.669	8.842
	8.9	10.1					7.427	8.402
	8.9	10.8					7.559	8.916
	8.8	8.8					8.325	9.516
	8.5	9.4					7.321	9.512
	8.6	10.4					8.037	9.926
	8.2	11.3					7.873	8.948
	8.8	10.8					7.545	8.638
	9	10.2					7.616	9.476
	8.5	10.5					7.869	8.662
	8.7	9.9					7.388	8.478
	9.5	11.9					8.386	9.24
	9.5	11.3					7.979	7.436
	9.6	11.4					8.456	9.533
	8.6	11.4					8.508	9.947
	9.7	10.2					8.447	10.135
	9.1						7.569	8.622
	11.3						8.061	9.287
	10.1
	9.8
	10.9
	11.6
	12
	10.2
	11.1
	10.9

[truncated: 15 more sheets: Fig. 7b, Fig. 7c, Fig. 7d, Fig. 7e, Fig.7f, Supp. Fig. 1c, Supp. Fig. 2b WB, Supp. Fig. 2b, Supp. Fig. 2e, Supp. Fig. 2g, Supp. Fig. 3b, Supp. Fig. 3c, Supp. Fig. 4c WB, Supp. Fig. 5b, Supp. Fig. 5d]
